# Supplementary material for: The change of longitudinal relaxation rate in oxygen enhanced pulmonary MRI depends on age and BMI but not diffusing capacity of carbon monoxide in healthy never-smokers
Source: PLoS One. 2017 May 11;12(5):e0177670. doi: 10.1371/journal.pone.0177670 (PMC5426684; doi:10.1371/journal.pone.0177670)
Supplement: S1 File — Anonymous data from all subjects are included for availability at the Journal’s webpage. (TXT) [file pone.0177670.s001.txt]

% This is the supporting data file for the article "The change of 
% longitudinal relaxation rate in oxygen enhanced pulmonary MRI 
% depends on age and BMI but not diffusing capacity of carbon 
% monoxide in healthy never-smokers". Each row is one subject in 
% the study. It is important to note that 6 subjects do not have
% PFT information available. Vol_diff is the volume(oxygen)-volume(air)
% variable values are separated by tabs./ Simon Kindvall, 20170419


sex	age	height	weight 	bmi	tlc	rv	frc	vc	fev1	dlco	kco	t1a	t1ox	cv	vol_diff
'm'	55	183	74.8	22.34	7.70	2.43	4.56	5.21	3.71	9.37	1.32	1.140	1.012	0.0127	0.121 
'm'	32	182	69.5	20.98	7.82	1.76	4.04	6.00	3.74	15.03	1.97	1.130	0.997	0.0055	0.272 
'm'	26	178	66	20.83	7.12	2.07	3.67	5.34	4.67	11.87	1.80	1.209	1.066	0.0067	0.136 
'f'	32	169	53	18.56	5.35	1.47	3.00	3.78	2.93	7.31	1.48	1.304	1.092	0.0103	0.010 
'm'	59	188	104	29.43	8.25	2.58	3.64	5.69	3.54	10.93	1.51	1.110	1.024	0.0090	-0.532 
'm'	62	171	60	20.52	7.03	2.23	4.08	4.93	3.76	8.34	1.23	1.150	1.012	0.0166	-0.323 
'm'	47	176	88	28.41	7.25	1.86	3.03	5.33	4.10	11.06	1.65	1.162	1.046	0.0095	-0.080 
'f'	31	163	69	25.97	5.37	1.30	2.71	4.16	3.70	6.68	1.29	1.234	1.071	0.0141	-0.127 
'f'	27	172	77.2	26.10	5.61	1.15	2.74	4.41	3.94	8.31	1.58	1.295	1.126	0.0108	-0.524 
'm'	42	188	84	23.77	8.64	2.26	4.44	6.26	5.01	11.86	1.51	1.126	1.022	0.0118	-0.148 
'f'	59	168	75	26.57	7.07	2.63	4.07	4.47	3.31	7.79	1.14	1.132	1.020	0.0103	-0.368 
'm'	54	183	77	22.99	7.56	2.28	4.37	5.34	4.44	11.06	1.46	1.158	1.027	0.0062	0.002 
'm'	34	171	81.9	28.01	7.33	1.99	4.01	5.24	3.47	12.46	1.89	1.113	1.007	0.0119	-0.423 
'f'	64	162	75.7	28.84	5.58	2.29	2.76	3.36	2.21	6.79	1.46	1.100	1.054	0.0385	-0.603 
'm'	24	188	79.5	22.49	9.06	2.15	4.71	6.97	5.37	10.65	1.21	1.111	0.989	0.0080	-0.504 
'f'	22	155	54	22.48	4.38	1.11	2.21	3.37	2.86	6.34	1.57	1.275	1.100	0.0102	0.178 
'f'	49	170	71	24.57	6.35	1.93	3.41	4.35	3.27	9.04	1.54	1.177	1.048	0.0100	-0.095 
'f'	61	169	71	24.86	5.71	1.91	2.85	3.66	2.64	6.51	1.24	1.171	1.059	0.0131	0.371 
'm'	49	186	86	24.86	8.32	2.74	4.64	5.69	3.75	11.85	1.51	1.146	1.017	0.0065	0.032 
'f'	47	169	71	24.86	5.65	1.67	2.91	3.78	3.05	7.79	1.58	1.165	1.014	0.0167	-0.105 
'f'	34	167	71	25.46	5.62	1.47	3.02	4.06	3.46	9.44	1.84	1.299	1.103	0.0060	-0.040 
'm'	22	180	74	22.84	6.87	1.53	3.37	5.38	4.56	10.86	1.71	1.157	1.020	0.0110	-0.152 
'm'	39	186	90	26.01	7.19	1.67	3.16	5.47	4.22	10.28	1.53	1.164	1.044	0.0144	0.361 
'f'	24	163	55	20.70	6.02	1.53	3.48	4.49	3.76	9.20	1.65	1.263	1.090	0.0099	-0.367 
'm'	25	186	67	19.37								1.124	0.991	0.0752	-0.186 
'm'	22	185	72	21.04								1.139	1.002	0.0193	0.012 
'f'	23	165	60	22.04								1.252	1.112	0.0134	-0.154 
'f'	23	168	65	23.03								1.284	1.135	0.0090	0.063 
'f'	27	172	68	22.99								1.318	1.108	0.0088	0.717 
'm'	28	175	86	28.08								1.138	1.011	0.0173	0.200 
